# Supplementary material for: Operationalizing the Mind–Body Connection: Interoception via the Autonomic Nervous System
Source: NeuroSci. 2026 Feb 12;7(1):25. doi: 10.3390/neurosci7010025 (PMC12922123; doi:10.3390/neurosci7010025)
Supplement: Supplementary file 1 [file neurosci-07-00025-s001.zip]

Archive with 1 entries (1 files):
- neurosci-4097090-supplementary.pdf
